# Supplementary material for: Omicron surge impact on acute kidney injury in ICU patients: A study using the ISARIC COVID-19 database
Source: PLoS One. 2025 Nov 20;20(11):e0336843. doi: 10.1371/journal.pone.0336843 (PMC12633887; doi:10.1371/journal.pone.0336843)
Supplement: S1 Data — (XLSX) [file pone.0336843.s001.xlsx]

## Sheet: Sheet2
Collaborators	Affiliation
Subhash Acharya	Tribhuvan University Teaching Hospital (GICU), Kathmandu, Nepal
Chika Akwani	University of Nebraska Medical Center, Omaha, United States of America
Angela Alberti	Northwell Health, New York, United States of America
Beatrice Alex	School of Informatics, University of Edinburgh, Edinburgh, UK
Syed Ali Abbas	Ziauddin Medical University North Nazimabad Campus (Semi Medicine COVID Isolation Ward), Karachi, Pakistan
Aneela Altaf	Abbasi Shaheed Hospital (Covid Ward), Karachi, Pakistan
Patrick Archambault	CISSS Chaudière-Appalaches, Canada
Rakesh Arora	St. Boniface Hospital, Manitoba, Canada
Diptesh Aryal	CCA Network, Asia
Muhammad Sheharyar Ashraf	Lady Reading hospital (GICU), Peshawar, Pakistan
Namra Asif	South City Hospital Karachi (SARI Isolation Ward), Karachi, Pakistan
Mohammad Asim	North West General Hospital (HDU), Peshawar, Pakistan
AM Udara Lakshan Attanyake	CCA Network, Asia
Benjamin Bach	School of Informatics, University of Edinburgh, Edinburgh, UK
John Kenneth Baillie	Roslin Institute, University of Edinburgh, Edinburgh, UK
Wendy S. Barclay	Section of Molecular Virology, Imperial College London, London, UK
Joaquín Baruch	ISARIC, Pandemic Sciences Institute, University of Oxford, Oxford, UK
Husna Begum	WHO-ISARIC Clinical Characterisation Protocol & SPRINT-SARI, United Kingdom
José Luis Bernal Sobrino	Hospital 12 de Octubre, Madrid, Spain
Debby Bogaert	Centre for Inflammation Research, The Queen's Medical Research Institute, University of Edinburgh, 47 Little France Crescent, Edinburgh, UK
Aidan Burrell	Monash University, Melbourne, Australia
Kate Calligy	Johns Hopkins, Baltimore, United States of America
Gayle Carney	Vancouver Island Health, Vancouver, Canada
François Martin Carrier	Department of Anesthesiology, Centre hospitalier de l'Université de Montréal
Gail Carson	ISARIC, Pandemic Sciences Institute, University of Oxford, UK
Alexandros Cavayas	Hospital du Sacre Coeur, Montreal, Canada
Shelby Cerkovnik	Avera McKennan Hospital & University Health Center, South Dakota, United States of America
Meera Chand	Antimicrobial Resistance and Hospital Acquired Infection Department, Public Health England, London, UK
Sung-Min Cho	Johns Hopkins, Baltimore, United States of America
Barbara Wanjiru Citarella	ISARIC, Pandemic Sciences Institute, University of Oxford, Oxford, UK
Sara Clohisey	Roslin Institute, University of Edinburgh, Easter Bush, Edinburgh, UK
Marie Connor	Liverpool Clinical Trials Centre, University of Liverpool, Liverpool, UK
Graham S. Cooke	Department of Infectious Disease, Imperial College London, London, UK
Amanda Corley	University of Queensland, Brisbane, Australia
Juthaporn Cowan	The Ottawa Hospital, Ottawa, Canada
Juan Luis Cruz Bermúdez	Hospital 12 de Octubre, Madrid, Spain
Jaime Cruz Rojo	Hospital 12 de Octubre, Madrid, Spain
Andrew Dagens	ISARIC, Pandemic Sciences Institute, University of Oxford, Oxford, UK
Peter Daley	Memorial University, St. John's, Newfoundland, St John's, Canada
Jo Dalton	Liverpool Clinical Trials Centre, University of Liverpool, Liverpool, UK
Heidi Dalton	University of Queensland, Brisbane, Australia
Ana da Silva Filipe	MRC-University of Glasgow Centre for Virus Research, 464 Bearsden Road, Glasgow, UK
William Dechert	Brantford General Hospital, Brantford, Canada
Emmanuelle Denis	ISARIC Global Support Centre, Oxford, United Kingdom
Thushan de Silva	The Florey Institute for Host-Pathogen Interactions, Department of Infection, Immunity and Cardiovascular Disease, University of Sheffield, Sheffield, UK
Annemarie B. Docherty	Centre for Medical Informatics, The Usher Institute, University of Edinburgh, Edinburgh, UK
Arjen M Dondorp	CCA Network, Asia
Christl A. Donnelly	Department of Statistics, University of Oxford, Oxford, UK
James Joshua Douglas	Lions Gate Hospital, Vancouver, Canada
Thomas Drake	Centre for Medical Informatics, The Usher Institute, University of Edinburgh, Edinburgh, UK
Jake Dunning	ISARIC, Pandemic Sciences Institute, University of Oxford, Oxford, UK
Mathilde Duplaix	Hospital du Sacre Coeur, Montreal, Canada
Lucian Durham III	Medical College of Wisconsin, Wisconsin, United States of America
Cameron J. Fairfield	Centre for Medical Informatics, The Usher Institute, University of Edinburgh, Edinburgh, UK
Komal Fareed	Abbasi Shaheed Hospital (SARI ICU), Karachi, Pakistan
Tom Fletcher	Liverpool School of Tropical Medicine, Liverpool, UK
Brigid Flynn	University of Kansas Medical Center, Kansas, United States of America
Simon Forsyth	University of Queensland, Brisbane, Australia
Robert A. Fowler	Interdepartmental Division of Critical Care Medicine, University of Toronto, Toronto, Canada
Diego Franch-Llasat	Hospital Verge de la Cinta, Tortosa, Spain
Christophe Fraser	ISARIC Global Support Centre, Oxford, United Kingdom
John F. Fraser	University of Queensland, Brisbane, Australia
Carrol Gamble	Liverpool Clinical Trials Centre, University of Liverpool, Liverpool, UK
Julia Garcia-Diaz	Ochsner Clinic Foundation, New Orleans, United States of America
Noelia García Barrio	Hospital 12 de Octubre, Madrid, Spain
Basanta Gauli	Chitwan Medical College (MICU), Chitwan, Nepal
Praveen Kumar Ghisulal	Cleveland Clinic Abu Dhabi, Abu Dhabi, United Arab Emirates
Michelle Girvan	Liverpool Clinical Trials Centre, University of Liverpool, Liverpool, UK
Margarite Grable	Baylor Scott & White Health, Temple, United States of America
Christopher A. Green	Institute of Microbiology and Infection, University of Birmingham, Birmingham, UK
William Greenhalf	Department of Molecular and Clinical Cancer Medicine, University of Liverpool, Liverpool, UK
Fiona Griffiths	Roslin Institute, University of Edinburgh, Easter Bush, Edinburgh, EH25 9RG, UK
Fakhir Raza Haidri	SIUT Hospital, Karachi, Pakistan
Matthew Hall	Big Data Institute, Nuffield Department of Medicine, University of Oxford, Oxford, UK
Sophie Halpin	Liverpool Clinical Trials Centre, University of Liverpool, Liverpool, UK
Rashan Haniffa	CCA Network, Asia
Hayley Hardwick	NIHR Health Protection Research Unit, Institute of Infection, Veterinary and Ecological Sciences, Faculty of Health and Life Sciences, University of Liverpool, Liverpool, UK
Ewen M. Harrison	Centre for Medical Informatics, The Usher Institute, University of Edinburgh, Edinburgh, UK
Janet Harrison	Liverpool Clinical Trials Centre, University of Liverpool, Liverpool, UK
Alan Hartman	Northwell Health, New York, United States of America
Madiha Hashmi	Critical Care Asia and Ziauddin University, Karachi Pakistan
Muhammad Hayat	North West General Hospital (SICU), Peshawar, Pakistan
Ross Hendry	Roslin Institute, University of Edinburgh, Easter Bush, Edinburgh, EH25 9RG, UK
Rupert Higgins	ISARIC Global Support Centre, Oxford, United Kingdom
Samuel Hinton	University of Queensland, Brisbane, Australia
Antonia Ho	Medical Research Council-University of Glasgow Centre for Virus Research, Glasgow, UK
Peter Horby	ISARIC, Pandemic Sciences Institute, University of Oxford, UK
Catherine L. Hough	US NHLBI PETAL Network, Boston, United States of America
Abby Hurd	St. Joseph's Healthcare Hamilton, Hamilton, Canada
Samreen Ijaz	Virology Reference Department, National Infection Service, Public Health England, Colindale Avenue, London, United Kingdom
Rana Imran Sikander	PIMS (Sari ICU), Islamabad, Pakistan
Clare Jackson	Liverpool Clinical Trials Centre, University of Liverpool, Liverpool, UK
Denise Jaworsky	Mills Memorial Hospital, Terrace, Canada
Darakhshan Kanwal	Ziauddin Medical University North Nazimabad Campus (COVID Isolation Ward), Karachi, Pakistan
Christiana Kartsonaki	Nuffield Department of Population Health, University of Oxford, Oxford, UK
Seán Keating	Intensive Care Unit, Royal Infirmary Edinburgh, Edinburgh, UK
Sadie Kelly	ISARIC Global Support Centre, Oxford, United Kingdom
Kalynn Kennon	ISARIC Global Support Centre, Oxford, United Kingdom
Imrana Khalid	Unity Health Toronto, Toronto, Canada
Quratul Ain Khan	Ziauddin Medical University North Nazimabad Campus (MICU), Karachi, Pakistan
Sushil Khanal	Grande International Hospital, Kathmandu, Nepal
Michelle E. Kho	St. Joseph's Healthcare Hamilton, Hamilton, Canada
Saye Khoo	Department of Pharmacology, University of Liverpool, Liverpool, UK
Muhammad Nasir Khoso	South City Hospital Karachi (SARI ICU), Karachi, Pakistan
Paul Klenerman	Nuffield Department of Medicine, Peter Medawar Building for Pathogen Research, University of Oxford, UK
Stephen R Knight	Centre for Medical Informatics, The Usher Institute, University of Edinburgh, Edinburgh, UK
Chamira Kodippily	CCA Network, Asia
Sabin Koirala	Hospital for Advanced Medicine and Surgery (HAMS) 1, Kathmandu, Nepal
Ashok Kumar	Ziauddin University, Karachi Pakistan
Demetrios Kutsogiannis	Royal Alexandra Hospital, Edmonton, Canada
Antonio Lalueza	Hospital 12 de Octubre, Madrid, Spain
Andy Law	The Roslin Institute, University of Edinburgh, Edinburgh, UK
Teresa Lawrence	University of Alberta Adult ICU, Edmonton, Canada
Jennifer Lee	ISARIC Global Support Centre, Oxford, United Kingdom
Gary Leeming	Centre for Health Informatics, Division of Informatics, Imaging and Data Science, School of Health Sciences, Faculty of Biology, Medicine and Health, University of Manchester, Manchester Academic Health Science Centre, Manchester, UK
Gianluigi Li Bassi	University of Queensland, Brisbane, Australia
Wei Shen Lim	Nottingham University Hospitals NHS Trust, Nottingham, United Kingdom
Carlos Lumbreras Bermejo	Hospital 12 de Octubre, Madrid, Spain
Miles Lunn	ISARIC, Pandemic Sciences Institute, University of Oxford, Oxford, UK
Guillermo Maestro de la Calle	Hospital 12 de Octubre, Madrid, Spain
Frank Manetta	Northwell Health, New York, United States of America
Laura Marsh	Liverpool Clinical Trials Centre, University of Liverpool, Liverpool, UK
John Marshall	Unity Health Toronto, Toronto, Canada
Sobia Masood	NICVD (Sari ICU), Karachi, Pakistan
Mohd Basri Mat Nor	International Islamic University Malaysia Medical Centre (IIUMMC), Pahang, Malaysia
Colin McArthur	Waikato Hospital, Hamilton, New Zealand
Anne McCarthy	The Ottawa Hospital, Ottawa, Canada
Sarah E. McDonald	MRC-University of Glasgow Centre for Virus Research, 464 Bearsden Road, Glasgow, UK
Kenneth A. McLean	Centre for Medical Informatics, The Usher Institute, University of Edinburgh, Edinburgh, UK
Alexander J. Mentzer	Wellcome Centre for Human Genetics, University of Oxford, Oxford, UK
Laura Merson	ISARIC, Pandemic Sciences Institute, University of Oxford, UK
Dan Meyer	Baylor Scott & White Health, Temple, United States of America
Alison M. Meynert	MRC Human Genetics Unit, MRC Institute of Genetics and Molecular Medicine, University of Edinburgh, Edinburgh, UK
Efstathia Mihelis	Northwell Health, New York, United States of America
Sarah Moore	ISARIC Global Support Centre, Oxford, United Kingdom
Shona C. Moore	Institute of Infection, Veterinary and Ecological Sciences, University of Liverpool, Liverpool, UK
Syed Muneeb Ali	PIMS (MICU), Islamabad, Pakistan
Laveena Munshi	Sinai Health Systems, Toronto, Canada
Srinivas Murthy	Faculty of Medicine, University of British Columbia, Vancouver, Canada
Himasha Muvindi	CCA Network, Asia
Alex Nagrebetsky	Baystate MC, Springfield, United States of America
Mangala Narasimhan	Northwell Health, New York, United States of America
Rashid Nasim Khan	Darul Sehat Hospital (GICU), Karachi, Pakistan
Matthew Nelder	Memorial University, St. John's, Newfoundland, St John's, Canada
Emily Neumann	Medical College of Wisconsin, Wisconsin, United States of America
Alistair D Nichol	Irish Critical Care Critical Clinical Trials Network, Dublin, Ireland, UK
Mahdad Noursadeghi	Division of Infection and Immunity, University College London, UK
Piero L. Olliaro	ISARIC, Pandemic Sciences Institute, University of Oxford, Oxford, UK
Wilna Oosthuyzen	Roslin Institute, University of Edinburgh, Easter Bush, Edinburgh, EH25 9RG, UK
Peter Openshaw	National Heart and Lung Institute, Imperial College London, London, UK
Saijad Orakzai	Lady Reading hospital (GICU(OLD), Peshawar, Pakistan
Massimo Palmarini	MRC-University of Glasgow Centre for Virus Research, 464 Bearsden Road, Glasgow, UK
Carlo Palmieri	University of Liverpool, Liverpool, UK
Hem Paneru	Hospital for Advanced Medicine and Surgery (HAMS) 1, Kathmandu, Nepal
Rachael Parke	Auckland City Hospital (CVICU), Auckland, New Zealand
Lisa Patterson	Niagara Health, Niagara, Canada
William A. Paxton	Institute of Infection, Veterinary and Ecological Sciences, University of Liverpool, Liverpool, UK
Miguel Pedrera Jiménez	Hospital 12 de Octubre, Madrid, Spain
Ithan D. Peltan	US NHLBI PETAL Network, Boston, United States of America
Riinu Pius	Centre for Medical Informatics, The Usher Institute, University of Edinburgh, Edinburgh, UK
Georgios Pollakis	Institute of Infection, Veterinary and Ecological Sciences, University of Liverpool, Liverpool, UK
Mark G. Pritchard	ISARIC, Pandemic Sciences Institute, University of Oxford, UK
Gamage Dona Dilanthi Priyadarshani	CCA Network, Asia
Víctor Quirós González	Hospital 12 de Octubre, Madrid, Spain
Aldo Rafael	Baylor University Medical Centre, Dallas, United States of America
Muhammad Asim Rana	Bahria International Hospital (MICU), Islamabad, Pakistan
Thalha Rashan	CCA Network, Asia
Aasiyah Rashan	Network for Improving Critical care Systems and Training, Colombo, Sri Lanka
Ghulam Rasheed	Ziauddin Medical University Clifton Campus (Sari ICU), Karachi, Pakistan
Ali Raza	Ziauddin Medical University North Nazimabad Campus (Semi Medicine COVID Isolation Ward), Karachi, Pakistan
Brenda Reeve	Brantford General Hospital, Brantford, Canada
Atta Ur Rehman	Patel Hospital (GICU), Karachi, Pakistan
Hongru Ren	University of Manitoba, Manitoba, Canada
Oleksa Rewa	University of Alberta Adult ICU, Edmonton, Canada
Stephanie Roberts	Liverpool Clinical Trials Centre, University of Liverpool, Liverpool, UK
David L. Robertson	MRC-University of Glasgow Centre for Virus Research, 464 Bearsden Road, Glasgow, UK
Ferran Roche-Campo	Hospital Verge de la Cinta, Tortosa, Spain
Amanda Rojek	Royal Melbourne Hospital, Melbourne, Australia
Clark D. Russell	Centre for Inflammation Research, The Queen's Medical Research Institute, University of Edinburgh, 47 Little France Crescent, Edinburgh, UK
Valla Sahraei	Lions Gate Hospital, Vancouver, Canada
Nawal Salahuddin	NICVD (MICU), Karachi, Pakistan
Emely Sanchez	University of Nebraska Medical Center, Omaha, United States of America
Vanessa Sancho-Shimizu	Department of Pediatrics and Virology, St Mary's Medical School Bldg, Imperial College London, London, UK
Gyan Sandhu	Unity Health Toronto, Toronto, Canada
Marlene Santos	Unity Health Toronto, Toronto, Canada
Shirley Sarfo-Mensah	The Ottawa Hospital, Ottawa, Canada
Iam Claire E. Sarmiento	Northwell Health, New York, United States of America
Egle Saviciute	Liverpool Clinical Trials Centre, University of Liverpool, Liverpool, UK
Justin Schaffer	The Heart Hospital Baylor Plano, Plano, United States of America
Gary Schwartz	Baylor AllSaints Medical Centre, Fort Worth, United States of America
Janet T. Scott	MRC-University of Glasgow Centre for Virus Research, 464 Bearsden Road, Glasgow, UK
Malcolm G. Semple	Institute of Infection, Veterinary and Ecological Sciences, Faculty of Health and Life Sciences, University of Liverpool, Liverpool, UK
Pablo Serrano Balazote	Hospital 12 de Octubre, Madrid, Spain
Victoria Shaw	Institute of Translational Medicine, University of Liverpool, Liverpool, Merseyside, United Kingdom
Catherine A. Shaw	Centre for Medical Informatics, The Usher Institute, University of Edinburgh, Edinburgh, UK
Mohiuddin Shiekh	CCA Network, Asia
Sally Shrapnel	University of Queensland, Brisbane, Australia
Shubha Kalyan Shrestha	Karuna Hospital, Kathmandu, Nepal
Louise Sigfrid	ISARIC Global Support Centre, Centre for Tropical Medicine and Global Health, Nuffield Department of Medicine, University of Oxford, Oxford, UK
Sue Smith	ISARIC, Pandemic Sciences Institute, University of Oxford, UK
Tom Solomon	NIHR Health Protection Research Unit, Institute of Infection, Veterinary and Ecological Sciences, Faculty of Health and Life Sciences, University of Liverpool, Liverpool, UK
B. P. Sanka Ruwan Sri Darshana	CCA Network, Asia
Shiranee Sriskandan	Department of Infectious Disease, Imperial College London, London, UK
David Stuart	Division of Structural Biology, The Wellcome Centre for Human Genetics, University of Oxford, Headington, Oxford, OX3 7BN, UK
Jacky Y. Suen	University of Queensland, Brisbane, Australia
Charlotte Summers	Department of Medicine, University of Cambridge, Cambridge, Cambridgeshire, UK
Hubert Tessier-Grenier	Centre hospitalier de l'université de Montréal, Montreal, Canada
Anand Thakur	Nidan Hospital, Lalitpur, Nepal
Shaun Thompson	University of Nebraska Medical Center, Omaha, United States of America
Emma C. Thomson	MRC-University of Glasgow Centre for Virus Research, 464 Bearsden Road, Glasgow, UK
Mathew Thorpe	Oxford University (ISARIC4C), Oxford, United Kingdom
Ryan S. Thwaites	National Heart and Lung Institute, Imperial College London, London, UK
Lance C.W. Turtle	NIHR Health Protection Research Unit, Institute of Infection, Veterinary and Ecological Sciences, Faculty of Health and Life Sciences, University of Liverpool, Liverpool, UK
PG Ishara Udayanga	CCA Network, Asia
Timothy M. Uyeki	WHO-ISARIC Clinical Characterisation Protocol & SPRINT-SARI, United Kingdom
Michael Varrone	Northwell Health, New York, United States of America
Steve Webb	Australian and New Zealand Intensive Care Research Centre, Monash University, Australia
Jia Wei	Big Data Institute, Nuffield Department of Medicine, University of Oxford, Oxford, UK
Murray Wham	MRC Human Genetics Unit, MRC Institute of Genetics and Molecular Medicine, University of Edinburgh, Edinburgh, UK
Nicole White	University of Queensland, Brisbane, Australia
Bailey Williams	University of Nebraska Medical Center, Omaha, United States of America
Virginie Williams	Hospital du Sacre Coeur, Montreal, Canada
Maria Zambon	National Infection Service, Public Health England, London, UK
